# Supplementary material for: An empirical investigation into the role of subjective prior probability in searching for potentially missing items
Source: R Soc Open Sci. 2015 Jul 22;2(7):150100. doi: 10.1098/rsos.150100 (PMC4632580; doi:10.1098/rsos.150100)
Supplement: R code. File containing R code used in statistical analysis [file rsos150100supp1.txt]

######
#Supporting Information for
#`An Empirical Investigation into the Role of Subjective Prior Probability in Searching for Potentially Missing Items'
######

#For Figure 1
#Enter p=proportion of region searched and prior=prior prob. target is present (pi)
#Function f returns the probability that target is present given that
#proportion p has been searched and found to be empty
#plot.f produces a plot of f

f<-function(p,prior){ (1-p)*prior/(1-p*prior) }
plot.f<-function(p.lower=0,p.upper=1,p.by=0.01,prior=0.5,lty=1){
par(pty="s")
plot(seq(p.lower,p.upper,by=p.by),f(seq(p.lower,p.upper,by=p.by),prior[1]),type="l",lty=lty[1],
	ylim=c(0,1),xlab="Proportion searched p",ylab="Posterior probability")
if (length(lty)>1){
for (i in 1:length(lty)){
lines(seq(p.lower,p.upper,by=p.by),f(seq(p.lower,p.upper,by=p.by),prior[i]),lty=lty[i])
}}}

#plot.f(prior=c(0.5,0.1,0.9,0.99),lty=c(1,3,2,5))

######

#For Figure 2
#Allow for false positive (probability q) and false negative (probability r) errors
#In two-cell case:
#This is the probability of the target being present given the first cell has
#been observed (possibly with error) to be empty

f2<-function(p,q,r,prior){ (((1-q)*(1-p)+p*r)*prior) / ((1-q)-(1-q-r)*prior*p) }

plot.contour<-function(p=0.5,lower=0,upper=0.5,prior=0.5,l=100,main=NULL){
temp<-matrix(NA,l,l)
for (i in 1:l){
for (j in 1:l){
temp[i,j]<-f2(p=p,seq(lower,upper,l=l)[i],seq(lower,upper,l=l)[j],prior=prior)
}}
contour(seq(0,0.5,l=l),seq(0,0.5,l=l),temp,labcex=0.8,
	xlab="False positive probability q",ylab="False negative probability r")
if (!is.null(main)) (title(main=main))
}

#par(mfrow=c(2,3),pty="s")
#plot.contour(p=0.1,main=expression(paste(pi==0.5,", ",p==0.1)))
#plot.contour(p=0.5,main=expression(paste(pi==0.5,", ",p==0.5)))
#plot.contour(p=0.9,main=expression(paste(pi==0.5,", ",p==0.9)))
#plot.contour(prior=0.1,main=expression(paste(pi==0.1,", ",p==0.5)))
#plot.contour(prior=0.5,main=expression(paste(pi==0.5,", ",p==0.5)))
#plot.contour(prior=0.9,main=expression(paste(pi==0.9,", ",p==0.5)))


######

#For Figure 3
#For given q and r, plot prior against p in terms of the probability that the target is empty given that
#a proportion p of cells have all been observed to be empty

plot.f2<-function(p.lower=0,p.upper=1,p.by=0.01,prior=0.5,q=0,r=0,lty=1){
par(pty="s")
plot(seq(p.lower,p.upper,by=p.by),f2(p=seq(p.lower,p.upper,by=p.by),q=q,r=r,prior=prior[1]),type="l",lty=lty[1],
	ylim=c(0,1),xlab="Proportion searched p",ylab="Posterior probability")
if (length(lty)>1){
for (i in 1:length(lty)){
lines(seq(p.lower,p.upper,by=p.by),f2(seq(p.lower,p.upper,by=p.by),q=q,r=r,prior=prior[i]),lty=lty[i])
}}}

#par(mfrow=c(1,3))
#plot.f2(prior=c(0.5,0.1,0.9,0.99),lty=c(1,3,2,5),q=0.05,r=0.05)
#plot.f2(prior=c(0.5,0.1,0.9,0.99),lty=c(1,3,2,5),q=0.1,r=0.05)
#plot.f2(prior=c(0.5,0.1,0.9,0.99),lty=c(1,3,2,5),q=0.05,r=0.1)
